# Supplementary material for: Prevalent and dynamic binding of the cell cycle checkpoint kinase Rad53 to gene promoters
Source: eLife. 2022 Dec 15;11:e84320. doi: 10.7554/eLife.84320 (PMC9797190; doi:10.7554/eLife.84320)
Supplement: Figure 2—figure supplement 1—source data 1. [file elife-84320-fig2-figsupp1-data1.zip]

Archive with 1 entries (1 files):
- 19-10-2022-RA-eLife-84320/Figure 2figure supplement 1source data 1.jpf
