# Supplementary material for: Prevalent and dynamic binding of the cell cycle checkpoint kinase Rad53 to gene promoters
Source: eLife. 2022 Dec 15;11:e84320. doi: 10.7554/eLife.84320 (PMC9797190; doi:10.7554/eLife.84320)
Supplement: Figure 2—figure supplement 1—source data 10. [file elife-84320-fig2-figsupp1-data10.zip]

Archive with 34 entries (33 files):
- Figure 2 supplement 1A 84320 /
- __MACOSX/._Figure 2 supplement 1A 84320 
- Figure 2 supplement 1A 84320 /Figure 2 supplement 1a-source data 1486.pdf
- __MACOSX/Figure 2 supplement 1A 84320 /._Figure 2 supplement 1a-source data 1486.pdf
- Figure 2 supplement 1A 84320 /Figure 2 supplement 1a-source data 1485.pdf
- __MACOSX/Figure 2 supplement 1A 84320 /._Figure 2 supplement 1a-source data 1485.pdf
- Figure 2 supplement 1A 84320 /Figure 2 supplement 1a-source data 1485A wb1 104232.pdf
- __MACOSX/Figure 2 supplement 1A 84320 /._Figure 2 supplement 1a-source data 1485A wb1 104232.pdf
- Figure 2 supplement 1A 84320 /1485A wb1 104232.jpg
- __MACOSX/Figure 2 supplement 1A 84320 /._1485A wb1 104232.jpg
- Figure 2 supplement 1A 84320 /1486 wb2 sml1.jpg
- __MACOSX/Figure 2 supplement 1A 84320 /._1486 wb2 sml1.jpg
- Figure 2 supplement 1A 84320 /Figure 2 supplement 1a-source data 1486 wb1 S129.pdf
- __MACOSX/Figure 2 supplement 1A 84320 /._Figure 2 supplement 1a-source data 1486 wb1 S129.pdf
- Figure 2 supplement 1A 84320 /Figure 2 supplement 1a-source data 1486 WB1 S129.jpf
- __MACOSX/Figure 2 supplement 1A 84320 /._Figure 2 supplement 1a-source data 1486 WB1 S129.jpf
- Figure 2 supplement 1A 84320 /1485B wb1 SB49.jpg
- __MACOSX/Figure 2 supplement 1A 84320 /._1485B wb1 SB49.jpg
- Figure 2 supplement 1A 84320 /1486.jpg
- __MACOSX/Figure 2 supplement 1A 84320 /._1486.jpg
- Figure 2 supplement 1A 84320 /1485.jpg
- __MACOSX/Figure 2 supplement 1A 84320 /._1485.jpg
- Figure 2 supplement 1A 84320 /1486 wb1 S129.jpg
- __MACOSX/Figure 2 supplement 1A 84320 /._1486 wb1 S129.jpg
- Figure 2 supplement 1A 84320 /Figure 2 supplement 1a-source data 1485B wb1 SB49.pdf
- __MACOSX/Figure 2 supplement 1A 84320 /._Figure 2 supplement 1a-source data 1485B wb1 SB49.pdf
- Figure 2 supplement 1A 84320 /Figure 2 supplement 1a-source data 1486 wb2 sml1.pdf
- __MACOSX/Figure 2 supplement 1A 84320 /._Figure 2 supplement 1a-source data 1486 wb2 sml1.pdf
- Figure 2 supplement 1A 84320 /Figure 2 supplement 1a-source data 1486 WB2 sml1.jpf
- __MACOSX/Figure 2 supplement 1A 84320 /._Figure 2 supplement 1a-source data 1486 WB2 sml1.jpf
- Figure 2 supplement 1A 84320 /Source for Figure 2 ΓÇô figure supplement 1a.pdf
- __MACOSX/Figure 2 supplement 1A 84320 /._Source for Figure 2 ΓÇô figure supplement 1a.pdf
- Figure 2 supplement 1A 84320 /Figure 2 supplement 1a-source data 1485AB 104232.jpf
- __MACOSX/Figure 2 supplement 1A 84320 /._Figure 2 supplement 1a-source data 1485AB 104232.jpf
