# Supplementary material for: Prevalent and dynamic binding of the cell cycle checkpoint kinase Rad53 to gene promoters
Source: eLife. 2022 Dec 15;11:e84320. doi: 10.7554/eLife.84320 (PMC9797190; doi:10.7554/eLife.84320)
Supplement: Figure 2—figure supplement 1—source data 11. [file elife-84320-fig2-figsupp1-data11.zip]

Archive with 30 entries (29 files):
- Figure 2 supplement 1B 84320/
- __MACOSX/._Figure 2 supplement 1B 84320
- Figure 2 supplement 1B 84320/Figure 2 supplement 1 b-source data 1490.pdf
- __MACOSX/Figure 2 supplement 1B 84320/._Figure 2 supplement 1 b-source data 1490.pdf
- Figure 2 supplement 1B 84320/Figure 2 supplement 1 b-source data 1489A 104232.jpf
- __MACOSX/Figure 2 supplement 1B 84320/._Figure 2 supplement 1 b-source data 1489A 104232.jpf
- Figure 2 supplement 1B 84320/Figure 2 supplement 1 b-source data 1490B WB1 S129 WB2 Sml1.jpf
- __MACOSX/Figure 2 supplement 1B 84320/._Figure 2 supplement 1 b-source data 1490B WB1 S129 WB2 Sml1.jpf
- Figure 2 supplement 1B 84320/1489B wb1 SB49 M.jpg
- __MACOSX/Figure 2 supplement 1B 84320/._1489B wb1 SB49 M.jpg
- Figure 2 supplement 1B 84320/1490.jpg
- __MACOSX/Figure 2 supplement 1B 84320/._1490.jpg
- Figure 2 supplement 1B 84320/Figure 2 supplement 1 b-source data 1489B wb1 SB49 M.pdf
- __MACOSX/Figure 2 supplement 1B 84320/._Figure 2 supplement 1 b-source data 1489B wb1 SB49 M.pdf
- Figure 2 supplement 1B 84320/1489.jpg
- __MACOSX/Figure 2 supplement 1B 84320/._1489.jpg
- Figure 2 supplement 1B 84320/Figure 2 supplement 1 b-source data 1489B SB49.jpf
- __MACOSX/Figure 2 supplement 1B 84320/._Figure 2 supplement 1 b-source data 1489B SB49.jpf
- Figure 2 supplement 1B 84320/1489A wb1 m166859.jpg
- __MACOSX/Figure 2 supplement 1B 84320/._1489A wb1 m166859.jpg
- Figure 2 supplement 1B 84320/Figure 2 supplement 1 b-source data 1490B wb2 sml1.pdf
- __MACOSX/Figure 2 supplement 1B 84320/._Figure 2 supplement 1 b-source data 1490B wb2 sml1.pdf
- Figure 2 supplement 1B 84320/1490B wb2 sml1.jpg
- __MACOSX/Figure 2 supplement 1B 84320/._1490B wb2 sml1.jpg
- Figure 2 supplement 1B 84320/Source for Figure 2 ΓÇô figure supplement 1b.pdf
- __MACOSX/Figure 2 supplement 1B 84320/._Source for Figure 2 ΓÇô figure supplement 1b.pdf
- Figure 2 supplement 1B 84320/Figure 2 supplement 1 b-source data 1489.pdf
- __MACOSX/Figure 2 supplement 1B 84320/._Figure 2 supplement 1 b-source data 1489.pdf
- Figure 2 supplement 1B 84320/Figure 2 supplement 1 b-source data 1489A wb1 m166859.pdf
- __MACOSX/Figure 2 supplement 1B 84320/._Figure 2 supplement 1 b-source data 1489A wb1 m166859.pdf
