# Supplementary material for: Prevalent and dynamic binding of the cell cycle checkpoint kinase Rad53 to gene promoters
Source: eLife. 2022 Dec 15;11:e84320. doi: 10.7554/eLife.84320 (PMC9797190; doi:10.7554/eLife.84320)
Supplement: Figure 2—figure supplement 1—source data 12. [file elife-84320-fig2-figsupp1-data12.zip]

Archive with 30 entries (29 files):
- Figure 2 supplement 1C 84320/
- __MACOSX/._Figure 2 supplement 1C 84320
- Figure 2 supplement 1C 84320/Figure 2 supplement 1 c-source data 1495B SB49.jpf
- __MACOSX/Figure 2 supplement 1C 84320/._Figure 2 supplement 1 c-source data 1495B SB49.jpf
- Figure 2 supplement 1C 84320/Figure 2 supplement 1c-source data 1496A wb1 104232.pdf
- __MACOSX/Figure 2 supplement 1C 84320/._Figure 2 supplement 1c-source data 1496A wb1 104232.pdf
- Figure 2 supplement 1C 84320/1495.jpg
- __MACOSX/Figure 2 supplement 1C 84320/._1495.jpg
- Figure 2 supplement 1C 84320/1496.jpg
- __MACOSX/Figure 2 supplement 1C 84320/._1496.jpg
- Figure 2 supplement 1C 84320/Figure 2 supplement 1 c-source data 1496B S129.jpf
- __MACOSX/Figure 2 supplement 1C 84320/._Figure 2 supplement 1 c-source data 1496B S129.jpf
- Figure 2 supplement 1C 84320/1496B wb1 S129 L.jpg
- __MACOSX/Figure 2 supplement 1C 84320/._1496B wb1 S129 L.jpg
- Figure 2 supplement 1C 84320/Figure 2 supplement 1 c-source data 1496A 104232.jpf
- __MACOSX/Figure 2 supplement 1C 84320/._Figure 2 supplement 1 c-source data 1496A 104232.jpf
- Figure 2 supplement 1C 84320/Figure 2 supplement 1c-source data 1496B wb1 S129 L.pdf
- __MACOSX/Figure 2 supplement 1C 84320/._Figure 2 supplement 1c-source data 1496B wb1 S129 L.pdf
- Figure 2 supplement 1C 84320/Figure 2 supplement 1c-source data 1495.pdf
- __MACOSX/Figure 2 supplement 1C 84320/._Figure 2 supplement 1c-source data 1495.pdf
- Figure 2 supplement 1C 84320/Figure 2 supplement 1c-source data 1496.pdf
- __MACOSX/Figure 2 supplement 1C 84320/._Figure 2 supplement 1c-source data 1496.pdf
- Figure 2 supplement 1C 84320/1496A wb1 104232.jpg
- __MACOSX/Figure 2 supplement 1C 84320/._1496A wb1 104232.jpg
- Figure 2 supplement 1C 84320/Figure 2 supplement 1 c-source data 1495B wb1 SB49 M.pdf
- __MACOSX/Figure 2 supplement 1C 84320/._Figure 2 supplement 1 c-source data 1495B wb1 SB49 M.pdf
- Figure 2 supplement 1C 84320/1495B wb1 SB49 M.jpg
- __MACOSX/Figure 2 supplement 1C 84320/._1495B wb1 SB49 M.jpg
- Figure 2 supplement 1C 84320/Source for Figure 2 ΓÇô figure supplement 1c.pdf
- __MACOSX/Figure 2 supplement 1C 84320/._Source for Figure 2 ΓÇô figure supplement 1c.pdf
